# Supplementary material for: Learning Reward Function with Matching Network for Mapless Navigation
Source: Sensors (Basel). 2020 Jun 30;20(13):3664. doi: 10.3390/s20133664 (PMC7374413; doi:10.3390/s20133664)
Supplement: Supplementary file 1 [file sensors-20-03664-s001.zip]

Archive with 1 entries (1 files):
- The strategy of ER+MNR when the robot encounters dynamic obstacles.mp4
